# Supplementary material for: Optimization of guidelines for Risk Of Recurrence/Prosigna testing using a machine learning model: a Swedish multicenter study
Source: Breast. 2025 May 7;82:104489. doi: 10.1016/j.breast.2025.104489 (PMC12139505; doi:10.1016/j.breast.2025.104489)
Supplement: Multimedia component 2 [file mmc2.zip]

Archive with 1 entries (1 files):
- models.pkl
