# Supplementary material for: Optimization of guidelines for Risk Of Recurrence/Prosigna testing using a machine learning model: a Swedish multicenter study
Source: Breast. 2025 May 7;82:104489. doi: 10.1016/j.breast.2025.104489 (PMC12139505; doi:10.1016/j.breast.2025.104489)
Supplement: Multimedia component 3 [file mmc3.zip › README.md]

# Optimization of guidelines for Risk of Recurrence/Prosigna testing using a machine learning model: a Swedish multicenter study
This is the code used in the afrementioned manuscript, which is under review for publication in a breast cancer research journal. This repository will be updated upon publication with all relevant information.

## License
This work is published under `CC BY-NC-ND 4.0` license and is provided on an as is basis without any warranties, expresed or implied, including but not limited to accuracy, fitness  for a particular purpose, or compatibility with regulatory requirements. This is a preliminary research outcome and should not be used for any real-world clinical decision making. The copyright holders and contributors assume no responsibility for any clinical or non-clinical outcomes that may arise from use of this software or its results. By accessing and using this software, you acknowledge and agree that you do so at your own risk. 
