# Supplementary material for: Optimization of guidelines for Risk Of Recurrence/Prosigna testing using a machine learning model: a Swedish multicenter study
Source: Breast. 2025 May 7;82:104489. doi: 10.1016/j.breast.2025.104489 (PMC12139505; doi:10.1016/j.breast.2025.104489)
Supplement: Multimedia component 4 [file mmc4.zip › code.ipynb]

# %% [code]
import matplotlib.pyplot as plt
import pandas as pd
from sklearn.base import BaseEstimator, RegressorMixin, TransformerMixin, clone
from sklearn.compose import ColumnTransformer
from sklearn.ensemble import RandomForestClassifier
from sklearn.linear_model import LogisticRegression
from sklearn.metrics import roc_auc_score, roc_curve
from sklearn.model_selection import GridSearchCV, RandomizedSearchCV, StratifiedKFold
from sklearn.pipeline import Pipeline
from sklearn.preprocessing import RobustScaler
from xgboost import XGBClassifier

n_jobs = -1
random_state = 42
cv = 10
shuffle = True
cv = StratifiedKFold(n_splits=cv, random_state=random_state, shuffle=shuffle)

%matplotlib inline

# %% [code]
import numpy as np
import scipy.stats
from scipy import stats

# AUC CI calc adapted from
# https://github.com/Netflix/vmaf/
def compute_midrank(x):
    """Computes midranks.
    Args:
       x - a 1D numpy array
    Returns:
       array of midranks
    """
    J = np.argsort(x)
    Z = x[J]
    N = len(x)
    T = np.zeros(N, dtype=float)
    i = 0
    while i < N:
        j = i
        while j < N and Z[j] == Z[i]:
            j += 1
        T[i:j] = 0.5*(i + j - 1)
        i = j
    T2 = np.empty(N, dtype=float)
    # Note(kazeevn) +1 is due to Python using 0-based indexing
    # instead of 1-based in the AUC formula in the paper
    T2[J] = T + 1
    return T2


def compute_midrank_weight(x, sample_weight):
    """Computes midranks.
    Args:
       x - a 1D numpy array
    Returns:
       array of midranks
    """
    J = np.argsort(x)
    Z = x[J]
    cumulative_weight = np.cumsum(sample_weight[J])
    N = len(x)
    T = np.zeros(N, dtype=float)
    i = 0
    while i < N:
        j = i
        while j < N and Z[j] == Z[i]:
            j += 1
        T[i:j] = cumulative_weight[i:j].mean()
        i = j
    T2 = np.empty(N, dtype=float)
    T2[J] = T
    return T2


def fastDeLong(predictions_sorted_transposed, label_1_count, sample_weight):
    if sample_weight is None:
        return fastDeLong_no_weights(predictions_sorted_transposed, label_1_count)
    else:
        return fastDeLong_weights(predictions_sorted_transposed, label_1_count, sample_weight)


def fastDeLong_weights(predictions_sorted_transposed, label_1_count, sample_weight):
    """
    The fast version of DeLong's method for computing the covariance of
    unadjusted AUC.
    Args:
       predictions_sorted_transposed: a 2D numpy.array[n_classifiers, n_examples]
          sorted such as the examples with label "1" are first
    Returns:
       (AUC value, DeLong covariance)
    Reference:
     @article{sun2014fast,
       title={Fast Implementation of DeLong's Algorithm for
              Comparing the Areas Under Correlated Receiver Oerating Characteristic Curves},
       author={Xu Sun and Weichao Xu},
       journal={IEEE Signal Processing Letters},
       volume={21},
       number={11},
       pages={1389--1393},
       year={2014},
       publisher={IEEE}
     }
    """
    # Short variables are named as they are in the paper
    m = label_1_count
    n = predictions_sorted_transposed.shape[1] - m
    positive_examples = predictions_sorted_transposed[:, :m]
    negative_examples = predictions_sorted_transposed[:, m:]
    k = predictions_sorted_transposed.shape[0]

    tx = np.empty([k, m], dtype=float)
    ty = np.empty([k, n], dtype=float)
    tz = np.empty([k, m + n], dtype=float)
    for r in range(k):
        tx[r, :] = compute_midrank_weight(positive_examples[r, :], sample_weight[:m])
        ty[r, :] = compute_midrank_weight(negative_examples[r, :], sample_weight[m:])
        tz[r, :] = compute_midrank_weight(predictions_sorted_transposed[r, :], sample_weight)
    total_positive_weights = sample_weight[:m].sum()
    total_negative_weights = sample_weight[m:].sum()
    pair_weights = np.dot(sample_weight[:m, np.newaxis], sample_weight[np.newaxis, m:])
    total_pair_weights = pair_weights.sum()
    aucs = (sample_weight[:m]*(tz[:, :m] - tx)).sum(axis=1) / total_pair_weights
    v01 = (tz[:, :m] - tx[:, :]) / total_negative_weights
    v10 = 1. - (tz[:, m:] - ty[:, :]) / total_positive_weights
    sx = np.cov(v01)
    sy = np.cov(v10)
    delongcov = sx / m + sy / n
    return aucs, delongcov


def fastDeLong_no_weights(predictions_sorted_transposed, label_1_count):
    """
    The fast version of DeLong's method for computing the covariance of
    unadjusted AUC.
    Args:
       predictions_sorted_transposed: a 2D numpy.array[n_classifiers, n_examples]
          sorted such as the examples with label "1" are first
    Returns:
       (AUC value, DeLong covariance)
    Reference:
     @article{sun2014fast,
       title={Fast Implementation of DeLong's Algorithm for
              Comparing the Areas Under Correlated Receiver Oerating
              Characteristic Curves},
       author={Xu Sun and Weichao Xu},
       journal={IEEE Signal Processing Letters},
       volume={21},
       number={11},
       pages={1389--1393},
       year={2014},
       publisher={IEEE}
     }
    """
    # Short variables are named as they are in the paper
    m = label_1_count
    n = predictions_sorted_transposed.shape[1] - m
    positive_examples = predictions_sorted_transposed[:, :m]
    negative_examples = predictions_sorted_transposed[:, m:]
    k = predictions_sorted_transposed.shape[0]

    tx = np.empty([k, m], dtype=float)
    ty = np.empty([k, n], dtype=float)
    tz = np.empty([k, m + n], dtype=float)
    for r in range(k):
        tx[r, :] = compute_midrank(positive_examples[r, :])
        ty[r, :] = compute_midrank(negative_examples[r, :])
        tz[r, :] = compute_midrank(predictions_sorted_transposed[r, :])
    aucs = tz[:, :m].sum(axis=1) / m / n - float(m + 1.0) / 2.0 / n
    v01 = (tz[:, :m] - tx[:, :]) / n
    v10 = 1.0 - (tz[:, m:] - ty[:, :]) / m
    sx = np.cov(v01)
    sy = np.cov(v10)
    delongcov = sx / m + sy / n
    return aucs, delongcov


def calc_pvalue(aucs, sigma):
    """Computes log(10) of p-values.
    Args:
       aucs: 1D array of AUCs
       sigma: AUC DeLong covariances
    Returns:
       log10(pvalue)
    """
    l = np.array([[1, -1]])
    z = np.abs(np.diff(aucs)) / np.sqrt(np.dot(np.dot(l, sigma), l.T))
    return np.log10(2) + scipy.stats.norm.logsf(z, loc=0, scale=1) / np.log(10)


def compute_ground_truth_statistics(ground_truth, sample_weight):
    assert np.array_equal(np.unique(ground_truth), [0, 1])
    order = (-ground_truth).argsort()
    label_1_count = int(ground_truth.sum())
    if sample_weight is None:
        ordered_sample_weight = None
    else:
        ordered_sample_weight = sample_weight[order]

    return order, label_1_count, ordered_sample_weight


def delong_roc_variance(ground_truth, predictions, sample_weight=None):
    """
    Computes ROC AUC variance for a single set of predictions
    Args:
       ground_truth: np.array of 0 and 1
       predictions: np.array of floats of the probability of being class 1
    """
    order, label_1_count, ordered_sample_weight = compute_ground_truth_statistics(
        ground_truth, sample_weight)
    predictions_sorted_transposed = predictions[np.newaxis, order]
    aucs, delongcov = fastDeLong(predictions_sorted_transposed, label_1_count, ordered_sample_weight)
    assert len(aucs) == 1, "There is a bug in the code, please forward this to the developers"
    return aucs[0], delongcov

# %% [code]
class IdentityTransformer(BaseEstimator, TransformerMixin):
    def __init__(self):
        pass
    
    def fit(self, input_array, y=None):
        return self
    
    def transform(self, input_array, y=None):
        return input_array

# %% [code]
train = pd.read_csv("_train.csv")
train = train.drop(columns=["tstage"])

train.grade = train.grade.astype("category")
train.tsize = train.tsize.apply(lambda x: np.log(x + 1e-3))
# train.pr = train.pr.apply(lambda x: np.log(x + 1e-3))
train.ki67 = train.ki67.apply(lambda x: np.log(x + 1e-3))
train.risk = train.risk.apply(lambda x: 1 if x == "yes" else 0)

print(train.shape)
print(train.risk.value_counts())

train.head()

# %% [code]
# Separate features and target variable
feature_names = train.drop("risk", axis=1).columns[1:]
X = train[feature_names]
y = train.risk.values

# %% [code]
# Adapted from https://www.nature.com/articles/s41586-021-04278-5
def optimise_logres(
        X, y, cv=5, n_jobs=-1, score="roc_auc", refit=True, verbose=0, random_state=0
):
    scaler = RobustScaler()
    numeric_features = ["tsize", "pr", "ki67"]
    numeric_transformer = Pipeline(
        steps=[
            ("scaler", scaler),
        ]
    )
    categorical_features = ["grade"]
    categorical_transformer = Pipeline(
        steps=[
            ("identify", IdentityTransformer()),
        ]
    )
    preprocessor = ColumnTransformer(
        transformers=[
            ("num", numeric_transformer, numeric_features),
            ("cat", categorical_transformer, categorical_features),
        ]
    )

    logistic = LogisticRegression(
        penalty="l2", max_iter=10000, random_state=random_state
    )
    pipe = Pipeline(steps=[("preprocessor", preprocessor), ("logistic", logistic)])

    param_grid = {
        "logistic__C": np.logspace(-3, 3, 50),
        "logistic__solver": [
            "lbfgs",
            "newton-cg",
            "newton-cholesky",
            "sag",
            "saga",
            "liblinear",
        ],
    }

    search = GridSearchCV(
        pipe,
        param_grid,
        cv=cv,
        n_jobs=n_jobs,
        scoring=score,
        refit=refit,
        return_train_score=True,
        verbose=0,
    )
    search.fit(X, y)

    if verbose > 0:
        print("---------------")
        print("Logistic Regression")
        print("Best parameter (CV score=%0.3f):" % search.best_score_)
        print(search.best_params_)

    return search

# %% [code]
# Adapted from https://www.nature.com/articles/s41586-021-04278-5
def optimise_rf(
        X, y, cv=5, n_jobs=-1, score="accuracy", refit=True, verbose=0, random_state=0
):
    scaler = RobustScaler()
    numeric_features = ["tsize", "pr", "ki67"]
    numeric_transformer = Pipeline(
        steps=[
            ("scaler", scaler),
        ]
    )
    categorical_features = ["grade"]
    categorical_transformer = Pipeline(
        steps=[
            ("identify", IdentityTransformer()),
        ]
    )
    preprocessor = ColumnTransformer(
        transformers=[
            ("num", numeric_transformer, numeric_features),
            ("cat", categorical_transformer, categorical_features),
        ]
    )

    rf = RandomForestClassifier(random_state=random_state)
    pipe = Pipeline(steps=[("preprocessor", preprocessor), ("rf", rf)])

    param_grid = {
        "rf__n_estimators": [5, 6, 7, 8, 9, 10],
        "rf__criterion": ["gini", "entropy", "log_loss"],
        "rf__max_depth": [
                             None,
                         ]
                         + list(range(1, X.shape[1] + 1)),
    }

    search = GridSearchCV(
        pipe,
        param_grid,
        cv=cv,
        n_jobs=n_jobs,
        scoring=score,
        refit=refit,
        return_train_score=True,
        verbose=0,
    )
    search.fit(X, y)

    if verbose > 0:
        print("---------------")
        print("Random Forest")
        print("Best parameter (CV score=%0.3f):" % search.best_score_)
        print(search.best_params_)

    return search


# %% [code]
# Adapted from https://www.nature.com/articles/s41586-021-04278-5
def optimise_xgboost(
        X, y, cv=5, n_jobs=-1, score="accuracy", refit=True, verbose=0, random_state=0
):
    scaler = RobustScaler()
    numeric_features = ["tsize", "pr", "ki67"]
    numeric_transformer = Pipeline(
        steps=[
            ("scaler", scaler),
        ]
    )
    categorical_features = ["grade"]
    categorical_transformer = Pipeline(
        steps=[
            ("identify", IdentityTransformer()),
        ]
    )
    preprocessor = ColumnTransformer(
        transformers=[
            ("num", numeric_transformer, numeric_features),
            ("cat", categorical_transformer, categorical_features),
        ]
    )

    xgb = XGBClassifier(
        objective="binary:logistic",
        enable_categorical=True,
        subsample=0.75,
        random_state=random_state,
        silent=True,
        nthread=1,
        verbosity=0,
    )
    pipe = Pipeline(steps=[("preprocessor", preprocessor), ("xgb", xgb)])

    param_grid = {
        "xgb__learning_rate": [0.001, 0.01, 0.1],
        "xgb__min_child_weight": [1, 5, 10],
        "xgb__gamma": [0.5, 1, 1.5, 2, 5],
        "xgb__n_estimators": [5, 10, 15, 20, 25],
        "xgb__max_depth": [2, 3, 4, 5, 6, 7],
    }

    search = RandomizedSearchCV(
        pipe,
        param_grid,
        n_iter=1000,
        cv=cv,
        n_jobs=n_jobs,
        scoring=score,
        refit=refit,
        return_train_score=True,
        verbose=0,
    )
    search.fit(X, y)

    if verbose > 0:
        print("---------------")
        print("XGBoost")
        print("Best parameter (CV score=%0.3f):" % search.best_score_)
        print(search.best_params_)

    return search

# %% [code]
# Adapted from https://www.nature.com/articles/s41586-021-04278-5
def run_all_models(
        X, y, cv, n_jobs, score="roc_auc", refit=True, random_state=0, verbose=0
):
    _lr = optimise_logres(
        X,
        y,
        cv=cv,
        n_jobs=n_jobs,
        score=score,
        refit=refit,
        verbose=verbose,
        random_state=random_state,
    )
    _rf = optimise_rf(
        X,
        y,
        cv=cv,
        n_jobs=n_jobs,
        score=score,
        refit=refit,
        verbose=verbose,
        random_state=random_state,
    )
    _xgb = optimise_xgboost(
        X,
        y,
        cv=cv,
        n_jobs=n_jobs,
        score=score,
        refit=refit,
        verbose=verbose,
        random_state=random_state,
    )
    _averaged_models = AveragingModels(models=(_lr, _rf, _xgb))
    _averaged_models.fit(X, y)
    results = {}
    results["lr"] = _lr
    results["rf"] = _rf
    results["xgb"] = _xgb
    results["avg"] = _averaged_models
    return results


class AveragingModels(BaseEstimator, RegressorMixin, TransformerMixin):
    def __init__(self, models):
        self.models = models

    # we define clones of the original models to fit the data in
    def fit(self, X, y):
        self.models_ = [clone(x.best_estimator_) for x in self.models]
        # Train cloned base models
        for model in self.models_:
            model.fit(X, y)
        return self

    # Now we do the predictions for cloned models and average them
    def predict_proba(self, X):
        predictions_0 = np.column_stack(
            [model.predict_proba(X)[:, 0] for model in self.models_]
        )
        predictions_1 = np.column_stack(
            [model.predict_proba(X)[:, 1] for model in self.models_]
        )
        means_0 = np.mean(predictions_0, axis=1)
        means_1 = np.mean(predictions_1, axis=1)
        return np.column_stack([means_0, means_1])


# %% [code]
models = run_all_models(X, y, cv, n_jobs, score='roc_auc', random_state=0, verbose=1)

# %% [code]
import pickle
with open('models.pkl', 'wb') as f:
    pickle.dump(models, f)

# %% [code]
y_score_train = dict()
auc_train = dict()
acc_train = dict()
tpr_train = dict()
fpr_train = dict()
thresholds_train = dict()
ci_train = dict()


for name in models:
    model = models[name]
    y_pred = model.predict_proba(X)[:,1]
    y_score_train[name] = y_pred
    auc_train[name] = roc_auc_score(y, y_pred)
    fpr_train[name], tpr_train[name], thresholds_train[name] = roc_curve(y, y_pred)

    print('-----------------')
    print('Model:', name)
    
    alpha = 0.95
    _auc, _auc_cov = delong_roc_variance(y, y_pred)
    _auc_std = np.sqrt(_auc_cov)
    lower_upper_q = np.abs(np.array([0, 1]) - (1 - alpha) / 2)

    ci = stats.norm.ppf(
        lower_upper_q,
        loc=_auc,
        scale=_auc_std)

    ci[ci > 1] = 1

    ci_train[name] = ci

    print('AUC:', _auc)
    print('AUC COV:', _auc_std)
    print('95% AUC CI (DeLong\'s):', ci)

# %% [code]
plt.figure()
lw = 2
for name in list(models.keys())[:-1]:
    plt.plot(fpr_train[name], tpr_train[name], lw=lw, label=name.upper() + " (AUC = %0.2f" % auc_train[name] + ' [%0.2f - %0.2f])' % (ci_train[name][0], ci_train[name][1]))
plt.plot([0, 1], [0, 1], color="navy", lw=lw, linestyle="--")
plt.grid()
plt.xlabel("False Positive Rate (FPR)")
plt.ylabel("True Positive Rate (TPR)")
plt.title("ROC curve on training set")
plt.legend(loc="lower right", fontsize=12)
plt.savefig('out/roc_train.png', dpi=300, bbox_inches='tight')

# %% [markdown]
# Test

# %% [code]
test = pd.read_csv("_test.csv")

if 'tstage' in test.columns:
    test = test.drop(columns=['tstage'])

test.grade = test.grade.astype("category")
test.tsize = test.tsize.apply(lambda x: np.log(x+ 1e-3))
# test.pr = test.pr.apply(lambda x: np.log(x+ 1e-3))
test.ki67 = test.ki67.apply(lambda x: np.log(x + 1e-3))

test.risk = test.risk.apply(lambda x: 1 if x == 'yes' else 0)

print(test.shape)
test.head()
test.risk.value_counts()

# %% [code]
id_train = train.patientID.values
X_train = train[feature_names]
y_train = train.risk.values

id_test = test.patientID.values
X_test = test[feature_names]
y_test = test.risk.values

# %% [code]
y_score = dict()
auc = dict()
acc = dict()
tpr = dict()
fpr = dict()
thresholds = dict()
ci = dict()

for name in models:
    model = models[name]
    y_pred = model.predict_proba(X_test)[:,1]
    y_score[name] = y_pred
    auc[name] = roc_auc_score(y_test, y_pred)
    fpr[name], tpr[name], thresholds[name] = roc_curve(y_test, y_pred)

    print('-----------------')
    print('Model:', name)

    alpha = 0.95
    _auc, _auc_cov = delong_roc_variance(y_test, y_pred)
    _auc_std = np.sqrt(_auc_cov)
    lower_upper_q = np.abs(np.array([0, 1]) - (1 - alpha) / 2)

    ci[name] = stats.norm.ppf(
        lower_upper_q,
        loc=_auc,
        scale=_auc_std)

    ci[name][ci[name] > 1] = 1

    print('AUC:', _auc)
    print('AUC COV:', _auc_std)
    print('95% AUC CI (DeLong\'s):', ci[name])

# %% [code]
plt.figure()
lw = 2
for name in list(models.keys())[:-1]:
    plt.plot(fpr[name], tpr[name], lw=lw, label=name.upper() + " (AUC = %0.2f" % auc[name] + ' [%0.2f - %0.2f])' % (ci[name][0], ci[name][1]))
plt.plot([0, 1], [0, 1], color="navy", lw=lw, linestyle="--")
plt.grid()
plt.xlabel("False Positive Rate (FPR)")
plt.ylabel("True Positive Rate (TPR)")
plt.title("ROC curve on test set")
plt.legend(loc="lower right", fontsize=12)
plt.savefig('out/roc.png', dpi=300, bbox_inches='tight')

# %% [code]
plt.figure()
lw = 2
name = 'avg'
plt.plot(fpr_train[name], tpr_train[name], lw=lw, label="Train AUC = %0.2f" % auc_train[name] + ' [%0.2f - %0.2f]' % (ci_train[name][0], ci_train[name][1]))

plt.plot(fpr[name], tpr[name], lw=lw, label="Test AUC = %0.2f" % auc[name] + ' [%0.2f - %0.2f]' % (ci[name][0], ci[name][1]))

plt.plot([0, 1], [0, 1], color="navy", lw=lw, linestyle="--")
plt.xlabel("False Positive Rate (FPR)")
plt.ylabel("True Positive Rate (TPR)")
plt.grid()
plt.title("ROC curve of ensemble model")
plt.legend(loc="lower right", fontsize=12)
plt.savefig('out/roc_ensemble.png', dpi=300, bbox_inches='tight')

# %% [markdown]
# Treatment eval

# %% [code]
import pandas as pd

prosigna_data1 = pd.read_excel("Datasheet_Validation.xlsx")
prosigna_data1 = prosigna_data1[[
    'Pat-ID',
    # 'guidelines',
    'Prosigna ROR risk class',
    'Tumor Size (stage)',
    'Tumor grade',
    'PR status (%)',
    'Ki-67 (%)',
]]
prosigna_data1 = prosigna_data1.rename(
    columns = {
        'Prosigna ROR risk class': 'prosigna',
        'Tumor Size (stage)': 'tstage',
        'Tumor grade': 'grade',
        'PR status (%)': 'pr',
        'Ki-67 (%)': 'ki67',
    }
)
prosigna_data1['set'] = 'val1'

prosigna_data2 = pd.read_excel("Datasheet_clean.xlsx", sheet_name = 'CLEAN_final_Sthlm', header=6)
prosigna_data2 = prosigna_data2[prosigna_data2['PAM50 analysis (yes/no)'] == 'yes']
prosigna_data2 = prosigna_data2[[
    'Pat-ID',
    # 'guidelines',
    'PAM50 ROR risk class',
    'Tumor Size (stage)',
    'Tumor grade',
    'Ki-67 (%)',
    'PR status (%)',
]]
prosigna_data2 = prosigna_data2.rename(
    columns = {
        'PAM50 ROR risk class': 'prosigna',
        'Tumor Size (stage)': 'tstage',
        'Tumor grade': 'grade',
        'PR status (%)': 'pr',
        'Ki-67 (%)': 'ki67',
    }
)
prosigna_data2['set'] = 'stockholm'

prosigna_data3 = pd.read_excel("Orebro.xlsx", sheet_name="Orebro_UK")
prosigna_data3 = prosigna_data3[[
    'ID',
    # 'guidelines',
    'PAM50 ROR risk class',
    'Stage',
    'Grade',
    'Ki-67',
    'PgR (%)',
]]
prosigna_data3 = prosigna_data3.rename(
    columns = {
        'ID': 'Pat-ID',
        'PAM50 ROR risk class': 'prosigna',
        'Stage': 'tstage',
        'Grade': 'grade',
        'PgR (%)': 'pr',
        'Ki-67': 'ki67',
    }
)
prosigna_data3['set'] = 'orebro'

prosigna_data = pd.concat((prosigna_data1, prosigna_data2, prosigna_data3), axis=0).reset_index(drop=True)

prosigna_data = prosigna_data[prosigna_data.tstage.apply(lambda s: s.lower()) != 't1b']

prosigna_data['prosigna'] = prosigna_data.prosigna.replace({
    'hög': 'high',
    'Hög': 'high'
}).apply(lambda s: s.lower().strip())
# 
prosigna_data['prosigna_binary'] = prosigna_data.prosigna.replace({
    'high': True,
    'intermediate': True,
    'low': False
})

# BINARY GUIDELINES (no-chemo, chemo)
prosigna_data['binary_guidelines'] = False
ids = np.logical_and(prosigna_data.pr < 20, np.logical_and(prosigna_data.grade == 2, prosigna_data.ki67 >= 5))
ids = np.logical_or(ids, np.logical_and(prosigna_data.grade == 2, prosigna_data.ki67 > 30))
ids = np.logical_or(ids, prosigna_data.grade == 3)
prosigna_data.loc[ids, 'binary_guidelines'] = True


# TRICHOTOMIZED GUIDELINES (no-chemo, test, chemo)
prosigna_data['trichotomized_guidelines'] = "test"
no_chemo_conditions = np.logical_and(prosigna_data.grade == 2, prosigna_data.ki67 < 5)
no_chemo_conditions = np.logical_or(no_chemo_conditions, prosigna_data.grade == 1)
prosigna_data.loc[no_chemo_conditions, 'trichotomized_guidelines'] = "no-chemo"

chemo_conditions = np.logical_and(prosigna_data.grade == 2, prosigna_data.ki67 > 30)
chemo_conditions = np.logical_or(chemo_conditions, prosigna_data.grade == 3)
chemo_conditions = np.logical_or(chemo_conditions, prosigna_data.tstage == 'T3')
prosigna_data.loc[chemo_conditions, 'trichotomized_guidelines'] = "chemo"

# %% [code]
prosigna_data[['set', 'binary_guidelines']].value_counts().sort_index()

# %% [code]
prosigna_data[['set', 'trichotomized_guidelines']].value_counts().sort_index()

# %% [code]
prosigna_data['trichotomized_guidelines'].value_counts().sort_index()

prosigna_data['trichotomized_guidelines'].value_counts().sort_index()

# %% [code]
# test with prosigna groups in train set
prosigna_train_ids = prosigna_data['Pat-ID'].isin(train['patientID'])
prosigna_data[prosigna_train_ids]['trichotomized_guidelines'].value_counts().sort_index()

# %% [code]
# test with prosigna groups in test set
prosigna_test_ids = prosigna_data['Pat-ID'].isin(test['patientID'])
prosigna_data[prosigna_test_ids]['trichotomized_guidelines'].value_counts().sort_index()

# %% [code]
prosigna_data[['set', 'prosigna']].value_counts().sort_index()

# %% [code]
def f(score, prosigna):
    if score and prosigna:
        return 'correct - cyt'
    elif not score and not prosigna:
        return 'correct - no cyt'
    elif score and not prosigna:
        return 'overtreated'
    elif not score and prosigna:
        return 'undertreated'

prosigna_data['binary_guidelines_discordances'] = prosigna_data.apply(lambda x: f(x['binary_guidelines'], x['prosigna_binary']), axis=1)
# prosigna_data[['set', 'binary_guidelines_discordances']].value_counts().sort_index()
prosigna_data[['binary_guidelines_discordances']].value_counts().sort_index()

# %% [code]
def f_trichotomized(guidelines, gt):
    if guidelines == "test":
        return "test"
    if guidelines == "chemo" and gt:
        return 'correct - cyt'
    elif guidelines == "no-chemo" and not gt:
        return 'correct - no cyt'
    elif guidelines == "chemo" and not gt:
        return 'overtreated'
    elif guidelines == "no-chemo" and gt:
        return 'undertreated'

prosigna_data['trichotomized_guidelines_discordances'] = prosigna_data.apply(lambda x: f_trichotomized(x['trichotomized_guidelines'], x['prosigna_binary']), axis=1)
# prosigna_data[['set', 'trichotomized_guidelines_discordances']].value_counts().sort_index()
prosigna_data[['trichotomized_guidelines_discordances']].value_counts().sort_index()

# %% [markdown]
## Treatment eval train set

# %% [code]
df = pd.DataFrame([id_train, y_train]).T
df.columns = ['patientID', 'gt']
df['gt'] = df['gt'].astype(int)

print(df.shape)

df.head()

# %% [code]
_df = df.join(prosigna_data.set_index('Pat-ID'), how='left', on='patientID')

_df['gt'] = _df['gt'].astype(bool)

_df['Correct Classification Guidelines'] = _df.apply(lambda x: f(x['binary_guidelines'], x['gt']), axis=1)

ORIGINAL_OVERTREATMENTS_train = _df['Correct Classification Guidelines'].value_counts()['overtreated']
try:
    ORIGINAL_UNDERTREATMENTS_train = _df['Correct Classification Guidelines'].value_counts()['undertreated']
except KeyError:
    ORIGINAL_UNDERTREATMENTS_train = 0
ORIGINAL_DISCORDANCE_train = ORIGINAL_OVERTREATMENTS_train + ORIGINAL_UNDERTREATMENTS_train
# _df

# %% [code]
print('Under: ' + str(ORIGINAL_UNDERTREATMENTS_train))
print('Over: ' + str(ORIGINAL_OVERTREATMENTS_train))
print('Total discordance: ' + str(ORIGINAL_DISCORDANCE_train))

_df['Correct Classification Guidelines'].value_counts()

# %% [code]
import warnings
warnings.filterwarnings('ignore')

COLORS = {
    'undertreated': 'darkblue',
    'overtreated': 'orange',
}

BINS = 100
THRESHOLDS = np.arange(0, 1 + 1/BINS, 1/BINS)

roc_treatment = pd.DataFrame()

for name in models:
    for th in THRESHOLDS:
        _y_score = y_score_train[name]

        df = pd.DataFrame([id_train, _y_score, y_train]).T
        df.columns = ['patientID', 'score', 'gt']
        df['gt'] = df['gt'].astype(int)

        _df = df.join(prosigna_data.set_index('Pat-ID'), how='left', on='patientID')
        _df.score = _df.score > th
        _df['gt'] = _df['gt'].astype(bool)
        _df['Correct Classification Model'] = _df.apply(lambda x: f(x.score, x['gt']), axis=1)

        tmp = _df['Correct Classification Model'].value_counts().to_frame().T
        tmp['threshold'] = th
        tmp['model'] = name
        roc_treatment = pd.concat((roc_treatment, tmp), axis=0)

roc_treatment = roc_treatment.fillna(0)
roc_treatment = roc_treatment.reset_index(drop=True)
roc_treatment = roc_treatment[['model', 'threshold', 'undertreated', 'overtreated']]
roc_treatment.threshold = roc_treatment.threshold.apply(lambda x: round(x, 2))
roc_treatment.undertreated = roc_treatment.undertreated.astype(int)
roc_treatment.overtreated = roc_treatment.overtreated.astype(int)

# %% [code]
MODEL_NAME = 'avg'
# MODEL_NAME = 'lr'
# MODEL_NAME = 'rf'
# MODEL_NAME = 'xgb'

# %% [code]
results = pd.DataFrame()
for name in [MODEL_NAME]:
    tmp = roc_treatment[roc_treatment.model == name]
    for th in tmp.undertreated.unique():
        tmp2 = tmp[tmp.undertreated <= th].iloc[-1].to_frame().T
        results = pd.concat((results, tmp2), axis=0)

results['discordances'] = results['undertreated'] + results['overtreated']
results['difference'] = results['discordances'] - ORIGINAL_DISCORDANCE_train

results.T.to_csv(f'out/roc_treatment_{MODEL_NAME}_train.csv')
results.T

# %% [code]
# plt.figure(figsize=(8,8))
results[['threshold', 'overtreated', 'undertreated', 'discordances']].set_index('threshold').plot.line(figsize=(8,8), linewidth=3)
plt.ylim([-1, max(ORIGINAL_DISCORDANCE_train, results['discordances'].max()) + 2])
plt.axhline(y=ORIGINAL_OVERTREATMENTS_train, color='blue', linestyle=':', label='guidelines\novertreatments')
plt.axhline(y=ORIGINAL_UNDERTREATMENTS_train, color='orange', linestyle='-.', label='guidelines\nundertreatments')
plt.axhline(y=ORIGINAL_DISCORDANCE_train, color='g', linestyle='--', label='guidelines\ndiscordances')
plt.grid()
plt.xlabel("Model's Score Cut-off")
plt.ylabel("Count")
plt.legend(title='', loc='upper left', bbox_to_anchor=(1, 0.5))
plt.title('Discordance between model and guidelines (training set)')
plt.savefig(f'out/discordance_plot_{MODEL_NAME}_train.png', dpi=300, bbox_inches='tight')

# %% [markdown]
## Treatment eval test set

# %% [code]
df = pd.DataFrame([id_test, y_test]).T
df.columns = ['patientID', 'gt']
df['gt'] = df['gt'].astype(int)

print(df.shape)

df.head()

# %% [code]
_df = df.join(prosigna_data.set_index('Pat-ID'), how='left', on='patientID')

_df['gt'] = _df['gt'].astype(bool)

_df['Correct Classification Guidelines'] = _df.apply(lambda x: f(x['binary_guidelines'], x['gt']), axis=1)

ORIGINAL_OVERTREATMENTS_test = _df['Correct Classification Guidelines'].value_counts()['overtreated']
try:
    ORIGINAL_UNDERTREATMENTS_test = _df['Correct Classification Guidelines'].value_counts()['undertreated']
except KeyError:
    ORIGINAL_UNDERTREATMENTS_test = 0
ORIGINAL_DISCORDANCE_test = ORIGINAL_OVERTREATMENTS_test + ORIGINAL_UNDERTREATMENTS_test
# _df

# %% [code]
print('Under: ' + str(ORIGINAL_UNDERTREATMENTS_test))
print('Over: ' + str(ORIGINAL_OVERTREATMENTS_test))
print('Total discordance: ' + str(ORIGINAL_DISCORDANCE_test))

_df['Correct Classification Guidelines'].value_counts()

# %% [code]
import warnings
warnings.filterwarnings('ignore')

COLORS = {
    'undertreated': 'darkblue',
    'overtreated': 'orange',
}

BINS = 100
THRESHOLDS = np.arange(0, 1 + 1/BINS, 1/BINS)

roc_treatment = pd.DataFrame()

for name in models:
    for th in THRESHOLDS:
        _y_score = y_score[name]

        df = pd.DataFrame([id_test, _y_score, y_test]).T
        df.columns = ['patientID', 'score', 'gt']
        df['gt'] = df['gt'].astype(int)
        
        _df = df.join(prosigna_data.set_index('Pat-ID'), how='left', on='patientID')
        _df.score = _df.score > th
        _df['gt'] = _df['gt'].astype(bool)
        _df['Correct Classification Model'] = _df.apply(lambda x: f(x.score, x['gt']), axis=1)

        tmp = _df['Correct Classification Model'].value_counts().to_frame().T
        tmp['threshold'] = th
        tmp['model'] = name
        roc_treatment = pd.concat((roc_treatment, tmp), axis=0)

roc_treatment = roc_treatment.fillna(0)
roc_treatment = roc_treatment.reset_index(drop=True)
roc_treatment = roc_treatment[['model', 'threshold', 'undertreated', 'overtreated']]
roc_treatment.threshold = roc_treatment.threshold.apply(lambda x: round(x, 2))
roc_treatment.undertreated = roc_treatment.undertreated.astype(int)
roc_treatment.overtreated = roc_treatment.overtreated.astype(int)

# %% [code]
results = pd.DataFrame()
for name in [MODEL_NAME]:
    tmp = roc_treatment[roc_treatment.model == name]
    for th in tmp.undertreated.unique():
        tmp2 = tmp[tmp.undertreated <= th].iloc[-1].to_frame().T
        results = pd.concat((results, tmp2), axis=0)

results['discordances'] = results['undertreated'] + results['overtreated']
results['difference'] = results['discordances'] - ORIGINAL_DISCORDANCE_test

results.T.to_csv(f'out/roc_treatment_{MODEL_NAME}_validation.csv')
results.T

# %% [code]
# plt.figure(figsize=(8,8))
results[['threshold', 'overtreated', 'undertreated', 'discordances']].set_index('threshold').plot.line(figsize=(8,8), linewidth=3)
plt.ylim([-1, max(ORIGINAL_DISCORDANCE_test, results['discordances'].max()) + 2])
plt.axhline(y=ORIGINAL_OVERTREATMENTS_test, color='blue', linestyle=':', label='guidelines\novertreatments')
plt.axhline(y=ORIGINAL_UNDERTREATMENTS_test, color='orange', linestyle='-.', label='guidelines\nundertreatments')
plt.axhline(y=ORIGINAL_DISCORDANCE_test, color='g', linestyle='--', label='guidelines\ndiscordances')
plt.grid()
plt.xlabel("Model's Score Cut-off")
plt.ylabel("Count")
plt.legend(title='', loc='upper left', bbox_to_anchor=(1, 0.5))
plt.title('Discordance between model and guidelines (test set)')
plt.savefig(f'out/discordance_plot_{MODEL_NAME}_val.png', dpi=300, bbox_inches='tight')

# %% [markdown]
# Cut-off estimation

# %% [code]
df_train = pd.DataFrame({
    'patientID': id_train,
    'score': y_score_train[MODEL_NAME],
    'gt': y_train,
})

df_test = pd.DataFrame({
    'patientID': id_test,
    'score': y_score[MODEL_NAME],
    'gt': y_test,
})

# %% [markdown]
### Train set

# %% [markdown]
Guidelines undertreatments: 3 corresponding to 0.8%

Guidelines overtreatments: 21 corresponding to 6%

# %% [code]
low_th = {
    'avg': 0.4940,
    'lr': 0.5185,
    'rf': 0.4684,
    'xgb': 0.4769,
}

print('Number of patients below threshold:', df_train[df_train.score < low_th[MODEL_NAME]].shape[0])
print()
print('Percentage of patients below threshold:', df_train[df_train.score < low_th[MODEL_NAME]].shape[0] / df_train.shape[0])
print()
print('Value counts\n', df_train[df_train.score < low_th[MODEL_NAME]]['gt'].value_counts())
print()
print('Percentage of value counts\n', df_train[df_train.score < low_th[MODEL_NAME]]['gt'].value_counts() / df_train.shape[0])

# %% [code]
high_th = {
    'avg': 0.6223,
    'lr': 0.5677,
    'rf': 0.6506,
    'xgb': 0.6411,
}

print('Number of patients above threshold:', df_train[df_train.score > high_th[MODEL_NAME]].shape[0])
print()
print('Percentage of patients above threshold:', df_train[df_train.score > high_th[MODEL_NAME]].shape[0] / df_train.shape[0])
print()
print('Value counts\n', df_train[df_train.score > high_th[MODEL_NAME]]['gt'].value_counts())
print()
print('Percentage of value counts\n', df_train[df_train.score > high_th[MODEL_NAME]]['gt'].value_counts() / df_train.shape[0])

# %% [code]
ids = np.logical_and(df_train.score <= high_th[MODEL_NAME], df_train.score >= low_th[MODEL_NAME])
print('Number of intermediate risk patients:', df_train[ids].shape[0])
print()
print('Percentage of intermediate risk patients:', df_train[ids].shape[0] / df_train.shape[0])
print()
print('Value counts\n', df_train[ids]['gt'].value_counts())
print()
print('Percentage of value counts\n', df_train[ids]['gt'].value_counts() / df_train.shape[0])

# %% [markdown]
### Test set

# %% [code]
df_test.shape

# %% [code]
print('Number of patients below threshold:', df_test[df_test.score < low_th[MODEL_NAME]].shape[0])
print()
print('Percentage of patients below threshold:', df_test[df_test.score < low_th[MODEL_NAME]].shape[0] / df_test.shape[0])
print()
print('Value counts\n', df_test[df_test.score < low_th[MODEL_NAME]]['gt'].value_counts())
print()
print('Percentage of value counts\n', df_test[df_test.score < low_th[MODEL_NAME]]['gt'].value_counts() / df_test.shape[0])

# %% [code]
print('Number of patients above threshold:', df_test[df_test.score > high_th[MODEL_NAME]].shape[0])
print()
print('Percentage of patients above threshold:', df_test[df_test.score > high_th[MODEL_NAME]].shape[0] / df_test.shape[0])
print()
print('Value counts\n', df_test[df_test.score > high_th[MODEL_NAME]]['gt'].value_counts())
print()
print('Percentage of value counts\n', df_test[df_test.score > high_th[MODEL_NAME]]['gt'].value_counts() / df_test.shape[0])

# %% [code]
ids = np.logical_and(df_test.score <= high_th[MODEL_NAME], df_test.score >= low_th[MODEL_NAME])

print('Number of intermediate risk patients:', df_test[ids].shape[0])
print()
print('Percentage of intermediate risk patients:', df_test[ids].shape[0] / df_test.shape[0])
print()
print('Value counts\n', df_test[ids]['gt'].value_counts())
print()
print('Percentage of value counts\n', df_test[ids]['gt'].value_counts() / df_test.shape[0])

# %% [code]
